# Supplementary material for: High-Resolution Urban Air Quality Mapping for Multiple Pollutants Based on Dense Monitoring Data and Machine Learning
Source: Int J Environ Res Public Health. 2022 Jun 29;19(13):8005. doi: 10.3390/ijerph19138005 (PMC9265361; doi:10.3390/ijerph19138005)
Supplement: Supplementary file 1 [file ijerph-19-08005-s001.zip]

Archive with 1 entries (1 files):
- ijerph-1722118-supplementary.pdf
